# Supplementary material for: MIA40 suppresses cell death induced by apoptosis-inducing factor 1
Source: EMBO Rep. 2025 Mar 7;26(7):1835–62. doi: 10.1038/s44319-025-00406-8 (PMC11976965; doi:10.1038/s44319-025-00406-8)
Supplement: Supplementary file 1 — Table EV1 [file 44319_2025_406_MOESM1_ESM.xlsx]

## Sheet: n
Table EV1. Amostral size for Heatmap of log2-fold changes in median gene expression in cancer vs normal samples.
n	Normal	Tumor	Total
osteosarcoma	564	88	652
clear cell sarcoma of the kidney	45	13	58
neuroblastoma	190	149	339
kidney renal clear cell carcinoma	117	535	652
esophageal carcinoma	418	161	579
rhabdoid tumor	51	64	115
Wilms tumor	51	124	175
stomach adenocarcinoma	294	375	669
colon adenocarcinoma	315	469	784
thyroid carcinoma	504	502	1006
kidney renal papillary cell carcinoma	77	289	366
rectum adenocarcinoma	243	166	409
testicular germ cell tumors	259	156	415
breast invasive carcinoma	403	1097	1500
lung adenocarcinoma	486	524	1010
prostate adenocarcinoma	204	498	702
adrenocortical carcinoma	190	79	269
acute leukemias of ambiguous lineage	407	122	529
kidney chromophobe	69	65	134
lung squamous cell carcinoma	476	501	977
bladder urothelial carcinoma	30	411	441
skin cutaneous melanoma	474	103	577
liver hepatocellular carcinoma	225	371	596
acute lymphoblastic leukemia	814	475	1289
uterine corpus endometrial carcinoma	146	547	693
pancreatic adenocarcinoma	252	177	429
uterine carcinosarcoma	111	56	167
acute myeloid leukemia	814	296	1110
ovarian serous cystadenocarcinoma	133	374	507
