# Supplementary material for: MIA40 suppresses cell death induced by apoptosis-inducing factor 1
Source: EMBO Rep. 2025 Mar 7;26(7):1835–62. doi: 10.1038/s44319-025-00406-8 (PMC11976965; doi:10.1038/s44319-025-00406-8)
Supplement: Supplementary file 2 — Table EV2 [file 44319_2025_406_MOESM2_ESM.xlsx]

## Sheet: Alphafold Model Scores
Table EV2. Predicted quality scores of models pLDDT scores, ipTM, pTM score and ipTM + pTM scores of 19 different models.
	pLDDT scores
Complex	Model 1	Model 2	Model 3	Model 4	Model 5	Model 6	Model 7	Model 8
AIFM1dimer-MIA40 WT	85	86.5	86.8	87.4	87.9	88	88.1	88
AIFM1dimer-MIA40 C55S	87	87.2	86.9	87.6	86.8	87.8	88	87.9
Complex	Model 9	Model 10	Model 11	Model 12	Model 13	Model 14	Model 15	Model 16
AIFM1dimer-MIA40 WT	87.7	87.8	87.4	87.9	83.7	87.1	87.8	87.9
AIFM1dimer-MIA40 C55S	88	87.9	87.8	88.1	87.8	88	88.2	88.1
Complex	Model 17	Model 18	Model 19
AIFM1dimer-MIA40 WT	88	87.9	88.2
AIFM1dimer-MIA40 C55S	88.1	87.9	88.3
	ipTM
Complex	Model 1	Model 2	Model 3	Model 4	Model 5	Model 6	Model 7	Model 8
AIFM1dimer-MIA40 WT	0.652	0.739	0.77	0.799	0.821	0.837	0.841	0.828
AIFM1dimer-MIA40 C55S	0.781	0.766	0.769	0.801	0.785	0.821	0.835	0.828
Complex	Model 9	Model 10	Model 11	Model 12	Model 13	Model 14	Model 15	Model 16
AIFM1dimer-MIA40 WT	0.816	0.794	0.785	0.815	0.63	0.767	0.811	0.83
AIFM1dimer-MIA40 C55S	0.82	0.806	0.804	0.829	0.806	0.832	0.847	0.824
Complex	Model 17	Model 18	Model 19
AIFM1dimer-MIA40 WT	0.823	0.832	0.855
AIFM1dimer-MIA40 C55S	0.819	0.836	0.865
	pTM scores
Complex	Model 1	Model 2	Model 3	Model 4	Model 5	Model 6	Model 7	Model 8
AIFM1dimer-MIA40 WT	0.443	0.596	0.65	0.704	0.738	0.768	0.776	0.756
AIFM1dimer-MIA40 C55S	0.665	0.642	0.649	0.706	0.672	0.739	0.766	0.754
Complex	Model 9	Model 10	Model 11	Model 12	Model 13	Model 14	Model 15	Model 16
AIFM1dimer-MIA40 WT	0.728	0.688	0.672	0.725	0.413	0.643	0.721	0.751
AIFM1dimer-MIA40 C55S	0.734	0.707	0.704	0.748	0.708	0.757	0.785	0.744
Complex	Model 17	Model 18	Model 19
AIFM1dimer-MIA40 WT	0.738	0.755	0.797
AIFM1dimer-MIA40 C55S	0.734	0.761	0.812
	ipTM+pTM scores
Complex	Model 1	Model 2	Model 3	Model 4	Model 5	Model 6	Model 7	Model 8
AIFM1dimer-MIA40 WT	1.095	1.335	1.42	1.503	1.559	1.605	1.617	1.584
AIFM1dimer-MIA40 C55S	1.446	1.408	1.418	1.507	1.457	1.56	1.601	1.582
Complex	Model 9	Model 10	Model 11	Model 12	Model 13	Model 14	Model 15	Model 16
AIFM1dimer-MIA40 WT	1.544	1.482	1.457	1.54	1.043	1.41	1.532	1.581
AIFM1dimer-MIA40 C55S	1.554	1.513	1.508	1.577	1.514	1.589	1.632	1.568
Complex	Model 17	Model 18	Model 19
AIFM1dimer-MIA40 WT	1.561	1.587	1.652
AIFM1dimer-MIA40 C55S	1.553	1.597	1.677
Two-sided, unpaired t-tests, assuming equal variance
		Confidence Interval
Comparison	t-value	lower bound	upper bound	Effect size	Degrees of freedom	p-value	corrected p-value for multiple testing
P69B-EPi1a to P69B-EpiC2B	29.0892	0.46	0.539	0.5	8	2.11178e-09	2.11178e-09
Pip1-EpiC2B to Pip1-Epi1a	32.4554	0.439	0.506	0.472	8	8.85298e-10	1.77059e-09
Metrics were calculated using scipy.stats.ttest_ind model fo scipy v1.11.1
Benjamini-Hochberg corrections were calculated using statsmodels.stats.multitest.fdrcorrection
