# Supplementary material for: MIA40 suppresses cell death induced by apoptosis-inducing factor 1
Source: EMBO Rep. 2025 Mar 7;26(7):1835–62. doi: 10.1038/s44319-025-00406-8 (PMC11976965; doi:10.1038/s44319-025-00406-8)
Supplement: Supplementary file 3 — Table EV3 [file 44319_2025_406_MOESM3_ESM.xlsx]

## Sheet: Table EV3 - 2 way ANOVA
Table Analyzed	Data 1
Two-way ANOVA	Ordinary
Alpha	0.05
Source of Variation	% of total variation	P value	P value summary	Significant?
Interaction	16.32	<0,0001	****	Yes
Substrate	77.46	<0,0001	****	Yes
Sample	1.244	<0,0001	****	Yes
ANOVA table	SS (Type III)	DF	MS	F (DFn, DFd)	P value
Interaction	0.0008162	60	1.36e-05	F (60, 273) = 15,19	P<0,0001
Substrate	0.003874	30	0.0001291	F (30, 273) = 144,2	P<0,0001
Sample	6.225e-05	2	3.112e-05	F (2, 273) = 34,76	P<0,0001
Residual	0.0002445	273	8.955e-07
Data summary
Number of columns (Sample)	3
Number of rows (Substrate)	31
Number of values	366

## Sheet: Multiple comparisions
Table EV3 - statistical analysis of mitoplates.
Within each row, compare columns (simple effects within rows)
Number of families	31
Number of comparisons per family	3
Alpha	0.05
Bonferroni's multiple comparisons test	Predicted (LS) mean diff,	95,00% CI of diff,	Significant?	Summary	Adjusted P Value
α-D-Glucose
HEK293T vs. NDUFA13-KO	-0.0001319	-0,001744 to 0,001480	No	ns	>0,9999
HEK293T vs. NDUFB4-KO	-0.0002105	-0,001822 to 0,001401	No	ns	>0,9999
NDUFA13-KO vs. NDUFB4-KO	-7.863e-05	-0,001690 to 0,001533	No	ns	>0,9999
Glycogen
HEK293T vs. NDUFA13-KO	-0.000788	-0,002400 to 0,0008238	No	ns	0.7199
HEK293T vs. NDUFB4-KO	-0.0007434	-0,002355 to 0,0008684	No	ns	0.8027
NDUFA13-KO vs. NDUFB4-KO	4.462e-05	-0,001567 to 0,001656	No	ns	>0,9999
D-Glucose-1-PO4
HEK293T vs. NDUFA13-KO	-0.0006432	-0,002255 to 0,0009686	No	ns	>0,9999
HEK293T vs. NDUFB4-KO	-0.0008859	-0,002498 to 0,0007259	No	ns	0.5598
NDUFA13-KO vs. NDUFB4-KO	-0.0002427	-0,001854 to 0,001369	No	ns	>0,9999
D-Glucose-6-PO4
HEK293T vs. NDUFA13-KO	-0.0003788	-0,001991 to 0,001233	No	ns	>0,9999
HEK293T vs. NDUFB4-KO	-0.0006263	-0,002367 to 0,001115	No	ns	>0,9999
NDUFA13-KO vs. NDUFB4-KO	-0.0002475	-0,001988 to 0,001493	No	ns	>0,9999
D-Gluconate-6-PO4
HEK293T vs. NDUFA13-KO	-0.0001863	-0,001798 to 0,001426	No	ns	>0,9999
HEK293T vs. NDUFB4-KO	-0.0002738	-0,001886 to 0,001338	No	ns	>0,9999
NDUFA13-KO vs. NDUFB4-KO	-8.754e-05	-0,001699 to 0,001524	No	ns	>0,9999
D,L-α-Glycerol-PO4
HEK293T vs. NDUFA13-KO	-0.002216	-0,003828 to -0,0006044	Yes	**	0.0032
HEK293T vs. NDUFB4-KO	-0.001699	-0,003311 to -8,693e-005	Yes	*	0.035
NDUFA13-KO vs. NDUFB4-KO	0.0005175	-0,001094 to 0,002129	No	ns	>0,9999
L-Lactic Acid
HEK293T vs. NDUFA13-KO	-0.0005209	-0,002133 to 0,001091	No	ns	>0,9999
HEK293T vs. NDUFB4-KO	-0.001004	-0,002616 to 0,0006075	No	ns	0.4036
NDUFA13-KO vs. NDUFB4-KO	-0.0004833	-0,002095 to 0,001128	No	ns	>0,9999
Pyruvic Acid
HEK293T vs. NDUFA13-KO	0.001149	-0,0004628 to 0,002761	No	ns	0.2613
HEK293T vs. NDUFB4-KO	0.001873	0,0002609 to 0,003484	Yes	*	0.0165
NDUFA13-KO vs. NDUFB4-KO	0.0007237	-0,0008881 to 0,002336	No	ns	0.8412
Citric Acid
HEK293T vs. NDUFA13-KO	-0.0009909	-0,002603 to 0,0006209	No	ns	0.4194
HEK293T vs. NDUFB4-KO	0.0001207	-0,001491 to 0,001732	No	ns	>0,9999
NDUFA13-KO vs. NDUFB4-KO	0.001112	-0,0005002 to 0,002723	No	ns	0.2935
D,L-Isocitric Acid
HEK293T vs. NDUFA13-KO	-9.46e-05	-0,001706 to 0,001517	No	ns	>0,9999
HEK293T vs. NDUFB4-KO	0.0001495	-0,001462 to 0,001761	No	ns	>0,9999
NDUFA13-KO vs. NDUFB4-KO	0.0002441	-0,001368 to 0,001856	No	ns	>0,9999
cis-Aconitic Acid
HEK293T vs. NDUFA13-KO	0.0001258	-0,001486 to 0,001738	No	ns	>0,9999
HEK293T vs. NDUFB4-KO	0.0004956	-0,001116 to 0,002107	No	ns	>0,9999
NDUFA13-KO vs. NDUFB4-KO	0.0003698	-0,001242 to 0,001982	No	ns	>0,9999
α-Keto-Glutaric Acid
HEK293T vs. NDUFA13-KO	0.004728	0,003116 to 0,006339	Yes	****	<0,0001
HEK293T vs. NDUFB4-KO	0.005185	0,003573 to 0,006797	Yes	****	<0,0001
NDUFA13-KO vs. NDUFB4-KO	0.0004571	-0,001155 to 0,002069	No	ns	>0,9999
Succinic Acid
HEK293T vs. NDUFA13-KO	0.002701	0,001089 to 0,004313	Yes	***	0.0002
HEK293T vs. NDUFB4-KO	-0.002416	-0,004028 to -0,0008042	Yes	**	0.0011
NDUFA13-KO vs. NDUFB4-KO	-0.005117	-0,006729 to -0,003505	Yes	****	<0,0001
Fumaric Acid
HEK293T vs. NDUFA13-KO	0.01044	0,008831 to 0,01206	Yes	****	<0,0001
HEK293T vs. NDUFB4-KO	0.008621	0,007010 to 0,01023	Yes	****	<0,0001
NDUFA13-KO vs. NDUFB4-KO	-0.001822	-0,003434 to -0,0002100	Yes	*	0.0207
L-Malic Acid
HEK293T vs. NDUFA13-KO	0.01215	0,01054 to 0,01376	Yes	****	<0,0001
HEK293T vs. NDUFB4-KO	0.0106	0,008984 to 0,01221	Yes	****	<0,0001
NDUFA13-KO vs. NDUFB4-KO	-0.001551	-0,003163 to 6,038e-005	No	ns	0.0635
α-Keto-Butyric Acid
HEK293T vs. NDUFA13-KO	0.0009476	-0,0007933 to 0,002689	No	ns	0.5727
HEK293T vs. NDUFB4-KO	0.0005832	-0,001029 to 0,002195	No	ns	>0,9999
NDUFA13-KO vs. NDUFB4-KO	-0.0003644	-0,002105 to 0,001377	No	ns	>0,9999
D,L-β-Hydroxy-Butyric Acid
HEK293T vs. NDUFA13-KO	-0.0004737	-0,002086 to 0,001138	No	ns	>0,9999
HEK293T vs. NDUFB4-KO	-0.0006848	-0,002297 to 0,0009270	No	ns	0.9211
NDUFA13-KO vs. NDUFB4-KO	-0.0002111	-0,001823 to 0,001401	No	ns	>0,9999
L-Glutamic Acid
HEK293T vs. NDUFA13-KO	-0.0006542	-0,002266 to 0,0009576	No	ns	0.9872
HEK293T vs. NDUFB4-KO	-0.000365	-0,001977 to 0,001247	No	ns	>0,9999
NDUFA13-KO vs. NDUFB4-KO	0.0002892	-0,001323 to 0,001901	No	ns	>0,9999
L-Glutamine
HEK293T vs. NDUFA13-KO	-0.001273	-0,002884 to 0,0003392	No	ns	0.1747
HEK293T vs. NDUFB4-KO	-0.0005204	-0,002132 to 0,001091	No	ns	>0,9999
NDUFA13-KO vs. NDUFB4-KO	0.0007522	-0,0008596 to 0,002364	No	ns	0.7859
Ala-Gln
HEK293T vs. NDUFA13-KO	-0.0005226	-0,002134 to 0,001089	No	ns	>0,9999
HEK293T vs. NDUFB4-KO	-0.0001612	-0,001773 to 0,001451	No	ns	>0,9999
NDUFA13-KO vs. NDUFB4-KO	0.0003614	-0,001250 to 0,001973	No	ns	>0,9999
L-Serine
HEK293T vs. NDUFA13-KO	0.0001907	-0,001421 to 0,001802	No	ns	>0,9999
HEK293T vs. NDUFB4-KO	-0.0001828	-0,001795 to 0,001429	No	ns	>0,9999
NDUFA13-KO vs. NDUFB4-KO	-0.0003735	-0,001985 to 0,001238	No	ns	>0,9999
L-Ornithine
HEK293T vs. NDUFA13-KO	0.000114	-0,001627 to 0,001855	No	ns	>0,9999
HEK293T vs. NDUFB4-KO	-4.165e-05	-0,001653 to 0,001570	No	ns	>0,9999
NDUFA13-KO vs. NDUFB4-KO	-0.0001557	-0,001897 to 0,001585	No	ns	>0,9999
Tryptamine
HEK293T vs. NDUFA13-KO	-0.0003381	-0,002079 to 0,001403	No	ns	>0,9999
HEK293T vs. NDUFB4-KO	-6.231e-05	-0,001674 to 0,001549	No	ns	>0,9999
NDUFA13-KO vs. NDUFB4-KO	0.0002758	-0,001465 to 0,002017	No	ns	>0,9999
L-Malic Acid 100uM
HEK293T vs. NDUFA13-KO	0.0004963	-0,001116 to 0,002108	No	ns	>0,9999
HEK293T vs. NDUFB4-KO	0.0001569	-0,001455 to 0,001769	No	ns	>0,9999
NDUFA13-KO vs. NDUFB4-KO	-0.0003394	-0,001951 to 0,001272	No	ns	>0,9999
Acetyl-L-Carnitine + L-Malic Acid 100uM
HEK293T vs. NDUFA13-KO	-0.000173	-0,001785 to 0,001439	No	ns	>0,9999
HEK293T vs. NDUFB4-KO	-0.0004299	-0,002042 to 0,001182	No	ns	>0,9999
NDUFA13-KO vs. NDUFB4-KO	-0.0002568	-0,001869 to 0,001355	No	ns	>0,9999
Octanoyl-L-Carnitine + L-Malic Acid 100uM
HEK293T vs. NDUFA13-KO	-0.0009657	-0,002577 to 0,0006461	No	ns	0.4503
HEK293T vs. NDUFB4-KO	-0.000914	-0,002526 to 0,0006978	No	ns	0.5192
NDUFA13-KO vs. NDUFB4-KO	5.163e-05	-0,001560 to 0,001663	No	ns	>0,9999
Palmitoyl-D,L-Carnitine + L-Malic Acid 100uM
HEK293T vs. NDUFA13-KO	-8.96e-05	-0,001701 to 0,001522	No	ns	>0,9999
HEK293T vs. NDUFB4-KO	0.0001207	-0,001491 to 0,001732	No	ns	>0,9999
NDUFA13-KO vs. NDUFB4-KO	0.0002103	-0,001402 to 0,001822	No	ns	>0,9999
Pyruvic Acid + L-Malic Acid 100uM
HEK293T vs. NDUFA13-KO	0.007472	0,005860 to 0,009084	Yes	****	<0,0001
HEK293T vs. NDUFB4-KO	0.005799	0,004188 to 0,007411	Yes	****	<0,0001
NDUFA13-KO vs. NDUFB4-KO	-0.001673	-0,003285 to -6,101e-005	Yes	*	0.039
α-Amino-Butyric Acid + L-Malic Acid 100uM
HEK293T vs. NDUFA13-KO	-5.139e-05	-0,001663 to 0,001560	No	ns	>0,9999
HEK293T vs. NDUFB4-KO	-0.0004269	-0,002039 to 0,001185	No	ns	>0,9999
NDUFA13-KO vs. NDUFB4-KO	-0.0003755	-0,001987 to 0,001236	No	ns	>0,9999
α-Keto-Isocaproic Acid + L-Malic Acid 100uM
HEK293T vs. NDUFA13-KO	0.0003125	-0,001299 to 0,001924	No	ns	>0,9999
HEK293T vs. NDUFB4-KO	0.000162	-0,001579 to 0,001903	No	ns	>0,9999
NDUFA13-KO vs. NDUFB4-KO	-0.0001505	-0,001891 to 0,001590	No	ns	>0,9999
L-Leucine + L-Malic Acid 100uM
HEK293T vs. NDUFA13-KO	-5.382e-05	-0,001666 to 0,001558	No	ns	>0,9999
HEK293T vs. NDUFB4-KO	-0.0003811	-0,002122 to 0,001360	No	ns	>0,9999
NDUFA13-KO vs. NDUFB4-KO	-0.0003273	-0,002068 to 0,001414	No	ns	>0,9999
Test details	Predicted (LS) mean 1	Predicted (LS) mean 2	Predicted (LS) mean diff,	SE of diff,	N1	N2	t	DF
α-D-Glucose
HEK293T vs. NDUFA13-KO	0.000358	0.00049	-0.0001319	0.0006691	4	4	0.1971	273
HEK293T vs. NDUFB4-KO	0.000358	0.0005686	-0.0002105	0.0006691	4	4	0.3147	273
NDUFA13-KO vs. NDUFB4-KO	0.00049	0.0005686	-7.863e-05	0.0006691	4	4	0.1175	273
Glycogen
HEK293T vs. NDUFA13-KO	0.0009551	0.001743	-0.000788	0.0006691	4	4	1.178	273
HEK293T vs. NDUFB4-KO	0.0009551	0.001698	-0.0007434	0.0006691	4	4	1.111	273
NDUFA13-KO vs. NDUFB4-KO	0.001743	0.001698	4.462e-05	0.0006691	4	4	0.06668	273
D-Glucose-1-PO4
HEK293T vs. NDUFA13-KO	0.0005473	0.001191	-0.0006432	0.0006691	4	4	0.9613	273
HEK293T vs. NDUFB4-KO	0.0005473	0.001433	-0.0008859	0.0006691	4	4	1.324	273
NDUFA13-KO vs. NDUFB4-KO	0.001191	0.001433	-0.0002427	0.0006691	4	4	0.3627	273
D-Glucose-6-PO4
HEK293T vs. NDUFA13-KO	0.0007574	0.001136	-0.0003788	0.0006691	4	4	0.566	273
HEK293T vs. NDUFB4-KO	0.0007574	0.001384	-0.0006263	0.0007227	4	3	0.8665	273
NDUFA13-KO vs. NDUFB4-KO	0.001136	0.001384	-0.0002475	0.0007227	4	3	0.3425	273
D-Gluconate-6-PO4
HEK293T vs. NDUFA13-KO	0.0007575	0.0009438	-0.0001863	0.0006691	4	4	0.2784	273
HEK293T vs. NDUFB4-KO	0.0007575	0.001031	-0.0002738	0.0006691	4	4	0.4092	273
NDUFA13-KO vs. NDUFB4-KO	0.0009438	0.001031	-8.754e-05	0.0006691	4	4	0.1308	273
D,L-α-Glycerol-PO4
HEK293T vs. NDUFA13-KO	0.001053	0.003269	-0.002216	0.0006691	4	4	3.312	273
HEK293T vs. NDUFB4-KO	0.001053	0.002752	-0.001699	0.0006691	4	4	2.539	273
NDUFA13-KO vs. NDUFB4-KO	0.003269	0.002752	0.0005175	0.0006691	4	4	0.7734	273
L-Lactic Acid
HEK293T vs. NDUFA13-KO	0.0006042	0.001125	-0.0005209	0.0006691	4	4	0.7785	273
HEK293T vs. NDUFB4-KO	0.0006042	0.001608	-0.001004	0.0006691	4	4	1.501	273
NDUFA13-KO vs. NDUFB4-KO	0.001125	0.001608	-0.0004833	0.0006691	4	4	0.7224	273
Pyruvic Acid
HEK293T vs. NDUFA13-KO	0.002548	0.001399	0.001149	0.0006691	4	4	1.717	273
HEK293T vs. NDUFB4-KO	0.002548	0.0006756	0.001873	0.0006691	4	4	2.799	273
NDUFA13-KO vs. NDUFB4-KO	0.001399	0.0006756	0.0007237	0.0006691	4	4	1.082	273
Citric Acid
HEK293T vs. NDUFA13-KO	0.0008868	0.001878	-0.0009909	0.0006691	4	4	1.481	273
HEK293T vs. NDUFB4-KO	0.0008868	0.0007661	0.0001207	0.0006691	4	4	0.1803	273
NDUFA13-KO vs. NDUFB4-KO	0.001878	0.0007661	0.001112	0.0006691	4	4	1.661	273
D,L-Isocitric Acid
HEK293T vs. NDUFA13-KO	0.00216	0.002254	-9.46e-05	0.0006691	4	4	0.1414	273
HEK293T vs. NDUFB4-KO	0.00216	0.00201	0.0001495	0.0006691	4	4	0.2234	273
NDUFA13-KO vs. NDUFB4-KO	0.002254	0.00201	0.0002441	0.0006691	4	4	0.3647	273
cis-Aconitic Acid
HEK293T vs. NDUFA13-KO	0.00139	0.001264	0.0001258	0.0006691	4	4	0.188	273
HEK293T vs. NDUFB4-KO	0.00139	0.0008939	0.0004956	0.0006691	4	4	0.7407	273
NDUFA13-KO vs. NDUFB4-KO	0.001264	0.0008939	0.0003698	0.0006691	4	4	0.5527	273
α-Keto-Glutaric Acid
HEK293T vs. NDUFA13-KO	0.01005	0.005322	0.004728	0.0006691	4	4	7.065	273
HEK293T vs. NDUFB4-KO	0.01005	0.004865	0.005185	0.0006691	4	4	7.749	273
NDUFA13-KO vs. NDUFB4-KO	0.005322	0.004865	0.0004571	0.0006691	4	4	0.6832	273
Succinic Acid
HEK293T vs. NDUFA13-KO	0.01751	0.01481	0.002701	0.0006691	4	4	4.036	273
HEK293T vs. NDUFB4-KO	0.01751	0.01992	-0.002416	0.0006691	4	4	3.611	273
NDUFA13-KO vs. NDUFB4-KO	0.01481	0.01992	-0.005117	0.0006691	4	4	7.647	273
Fumaric Acid
HEK293T vs. NDUFA13-KO	0.01178	0.001337	0.01044	0.0006691	4	4	15.61	273
HEK293T vs. NDUFB4-KO	0.01178	0.003159	0.008621	0.0006691	4	4	12.88	273
NDUFA13-KO vs. NDUFB4-KO	0.001337	0.003159	-0.001822	0.0006691	4	4	2.723	273
L-Malic Acid
HEK293T vs. NDUFA13-KO	0.01372	0.001571	0.01215	0.0006691	4	4	18.15	273
HEK293T vs. NDUFB4-KO	0.01372	0.003122	0.0106	0.0006691	4	4	15.84	273
NDUFA13-KO vs. NDUFB4-KO	0.001571	0.003122	-0.001551	0.0006691	4	4	2.319	273
α-Keto-Butyric Acid
HEK293T vs. NDUFA13-KO	0.001276	0.000328	0.0009476	0.0007227	4	3	1.311	273
HEK293T vs. NDUFB4-KO	0.001276	0.0006924	0.0005832	0.0006691	4	4	0.8716	273
NDUFA13-KO vs. NDUFB4-KO	0.000328	0.0006924	-0.0003644	0.0007227	3	4	0.5042	273
D,L-β-Hydroxy-Butyric Acid
HEK293T vs. NDUFA13-KO	0.000211	0.0006848	-0.0004737	0.0006691	4	4	0.708	273
HEK293T vs. NDUFB4-KO	0.000211	0.0008958	-0.0006848	0.0006691	4	4	1.023	273
NDUFA13-KO vs. NDUFB4-KO	0.0006848	0.0008958	-0.0002111	0.0006691	4	4	0.3154	273
L-Glutamic Acid
HEK293T vs. NDUFA13-KO	0.0004908	0.001145	-0.0006542	0.0006691	4	4	0.9777	273
HEK293T vs. NDUFB4-KO	0.0004908	0.0008559	-0.000365	0.0006691	4	4	0.5455	273
NDUFA13-KO vs. NDUFB4-KO	0.001145	0.0008559	0.0002892	0.0006691	4	4	0.4322	273
L-Glutamine
HEK293T vs. NDUFA13-KO	0.0005957	0.001868	-0.001273	0.0006691	4	4	1.902	273
HEK293T vs. NDUFB4-KO	0.0005957	0.001116	-0.0005204	0.0006691	4	4	0.7778	273
NDUFA13-KO vs. NDUFB4-KO	0.001868	0.001116	0.0007522	0.0006691	4	4	1.124	273
Ala-Gln
HEK293T vs. NDUFA13-KO	0.0004829	0.001005	-0.0005226	0.0006691	4	4	0.781	273
HEK293T vs. NDUFB4-KO	0.0004829	0.0006441	-0.0001612	0.0006691	4	4	0.2409	273
NDUFA13-KO vs. NDUFB4-KO	0.001005	0.0006441	0.0003614	0.0006691	4	4	0.5401	273
L-Serine
HEK293T vs. NDUFA13-KO	0.0005454	0.0003547	0.0001907	0.0006691	4	4	0.2849	273
HEK293T vs. NDUFB4-KO	0.0005454	0.0007282	-0.0001828	0.0006691	4	4	0.2732	273
NDUFA13-KO vs. NDUFB4-KO	0.0003547	0.0007282	-0.0003735	0.0006691	4	4	0.5582	273
L-Ornithine
HEK293T vs. NDUFA13-KO	0.0005891	0.000475	0.000114	0.0007227	4	3	0.1578	273
HEK293T vs. NDUFB4-KO	0.0005891	0.0006307	-4.165e-05	0.0006691	4	4	0.06224	273
NDUFA13-KO vs. NDUFB4-KO	0.000475	0.0006307	-0.0001557	0.0007227	3	4	0.2154	273
Tryptamine
HEK293T vs. NDUFA13-KO	0.0003281	0.0006662	-0.0003381	0.0007227	4	3	0.4678	273
HEK293T vs. NDUFB4-KO	0.0003281	0.0003904	-6.231e-05	0.0006691	4	4	0.09312	273
NDUFA13-KO vs. NDUFB4-KO	0.0006662	0.0003904	0.0002758	0.0007227	3	4	0.3816	273
L-Malic Acid 100uM
HEK293T vs. NDUFA13-KO	0.0009207	0.0004244	0.0004963	0.0006691	4	4	0.7417	273
HEK293T vs. NDUFB4-KO	0.0009207	0.0007637	0.0001569	0.0006691	4	4	0.2345	273
NDUFA13-KO vs. NDUFB4-KO	0.0004244	0.0007637	-0.0003394	0.0006691	4	4	0.5072	273
Acetyl-L-Carnitine + L-Malic Acid 100uM
HEK293T vs. NDUFA13-KO	0.000565	0.0007381	-0.000173	0.0006691	4	4	0.2586	273
HEK293T vs. NDUFB4-KO	0.000565	0.0009949	-0.0004299	0.0006691	4	4	0.6424	273
NDUFA13-KO vs. NDUFB4-KO	0.0007381	0.0009949	-0.0002568	0.0006691	4	4	0.3838	273
Octanoyl-L-Carnitine + L-Malic Acid 100uM
HEK293T vs. NDUFA13-KO	0.001177	0.002143	-0.0009657	0.0006691	4	4	1.443	273
HEK293T vs. NDUFB4-KO	0.001177	0.002091	-0.000914	0.0006691	4	4	1.366	273
NDUFA13-KO vs. NDUFB4-KO	0.002143	0.002091	5.163e-05	0.0006691	4	4	0.07716	273
Palmitoyl-D,L-Carnitine + L-Malic Acid 100uM
HEK293T vs. NDUFA13-KO	0.001369	0.001459	-8.96e-05	0.0006691	4	4	0.1339	273
HEK293T vs. NDUFB4-KO	0.001369	0.001249	0.0001207	0.0006691	4	4	0.1803	273
NDUFA13-KO vs. NDUFB4-KO	0.001459	0.001249	0.0002103	0.0006691	4	4	0.3142	273
Pyruvic Acid + L-Malic Acid 100uM
HEK293T vs. NDUFA13-KO	0.008667	0.001195	0.007472	0.0006691	4	4	11.17	273
HEK293T vs. NDUFB4-KO	0.008667	0.002868	0.005799	0.0006691	4	4	8.667	273
NDUFA13-KO vs. NDUFB4-KO	0.001195	0.002868	-0.001673	0.0006691	4	4	2.5	273
α-Amino-Butyric Acid + L-Malic Acid 100uM
HEK293T vs. NDUFA13-KO	0.0006944	0.0007458	-5.139e-05	0.0006691	4	4	0.0768	273
HEK293T vs. NDUFB4-KO	0.0006944	0.001121	-0.0004269	0.0006691	4	4	0.638	273
NDUFA13-KO vs. NDUFB4-KO	0.0007458	0.001121	-0.0003755	0.0006691	4	4	0.5612	273
α-Keto-Isocaproic Acid + L-Malic Acid 100uM
HEK293T vs. NDUFA13-KO	0.0005193	0.0002068	0.0003125	0.0006691	4	4	0.4671	273
HEK293T vs. NDUFB4-KO	0.0005193	0.0003573	0.000162	0.0007227	4	3	0.2242	273
NDUFA13-KO vs. NDUFB4-KO	0.0002068	0.0003573	-0.0001505	0.0007227	4	3	0.2082	273
L-Leucine + L-Malic Acid 100uM
HEK293T vs. NDUFA13-KO	0.0005707	0.0006246	-5.382e-05	0.0006691	4	4	0.08043	273
HEK293T vs. NDUFB4-KO	0.0005707	0.0009519	-0.0003811	0.0007227	4	3	0.5273	273
NDUFA13-KO vs. NDUFB4-KO	0.0006246	0.0009519	-0.0003273	0.0007227	4	3	0.4529	273
