# Supplementary material for: MIA40 suppresses cell death induced by apoptosis-inducing factor 1
Source: EMBO Rep. 2025 Mar 7;26(7):1835–62. doi: 10.1038/s44319-025-00406-8 (PMC11976965; doi:10.1038/s44319-025-00406-8)
Supplement: Supplementary file 5 — Source data Fig. 1 [file 44319_2025_406_MOESM5_ESM.zip]

Archive with 56 entries (46 files):
- Figure 1/
- Figure 1/Figure 1A/
- Figure 1/Figure 1A/FCS Accessory subunit KOs/
- Figure 1/Figure 1A/FCS Accessory subunit KOs/Compensation Controls_FITC Stained Control.fcs
- Figure 1/Figure 1A/FCS Accessory subunit KOs/Compensation Controls_PI Stained Control.fcs
- Figure 1/Figure 1A/FCS Accessory subunit KOs/Compensation Controls_Unstained Control.fcs
- Figure 1/Figure 1A/FCS Accessory subunit KOs/controls_Anx FITC only.fcs
- Figure 1/Figure 1A/FCS Accessory subunit KOs/controls_FITC+PI.fcs
- Figure 1/Figure 1A/FCS Accessory subunit KOs/controls_PI only.fcs
- Figure 1/Figure 1A/FCS Accessory subunit KOs/controls_unstained.fcs
- Figure 1/Figure 1A/FCS Accessory subunit KOs/HEK293T_cont vehicle.fcs
- Figure 1/Figure 1A/FCS Accessory subunit KOs/HEK293T_ssporin casp.fcs
- Figure 1/Figure 1A/FCS Accessory subunit KOs/NDUFA13-KO_cont vehicle.fcs
- Figure 1/Figure 1A/FCS Accessory subunit KOs/NDUFA13-KO_ssporin casp.fcs
- Figure 1/Figure 1A/FCS Accessory subunit KOs/NDUFA5-KO_const vehicle.fcs
- Figure 1/Figure 1A/FCS Accessory subunit KOs/NDUFA5-KO_ssporin casp.fcs
- Figure 1/Figure 1A/FCS Accessory subunit KOs/NDUFA7-KO_cont vehicle.fcs
- Figure 1/Figure 1A/FCS Accessory subunit KOs/NDUFA7-KO_ssporin casp.fcs
- Figure 1/Figure 1A/FCS Accessory subunit KOs/NDUFAV3-KO_cont vehicle.fcs
- Figure 1/Figure 1A/FCS Accessory subunit KOs/NDUFAV3-KO_ssporin casp.fcs
- Figure 1/Figure 1A/FCS Accessory subunit KOs/NDUFB4-KO_cont vehicle.fcs
- Figure 1/Figure 1A/FCS Accessory subunit KOs/NDUFB4-KO_ssporin casp.fcs
- Figure 1/Figure 1A/FCS Accessory subunit KOs/NDUFB7-KO_cont vehicle.fcs
- Figure 1/Figure 1A/FCS Accessory subunit KOs/NDUFB7-KO_ssporin casp.fcs
- Figure 1/Figure 1A/FCS Accessory subunit KOs/NDUFS5-KO_const vehicle.fcs
- Figure 1/Figure 1A/FCS Accessory subunit KOs/NDUFS5-KO_ssporin casp.fcs
- Figure 1/Figure 1A/FCS Accessory subunit KOs/NDUFS6-KO_cont vehicle.fcs
- Figure 1/Figure 1A/FCS Accessory subunit KOs/NDUFS6-KO_ssporin casp.fcs
- Figure 1/Figure 1A/FCS Accessory subunit KOs/READ ME.docx
- Figure 1/Figure 1B/
- Figure 1/Figure 1B/FCS quantification of 1a.xlsx
- Figure 1/Figure 1C/
- Figure 1/Figure 1C/heat map calculations.xlsx
- Figure 1/Figure 1D/
- Figure 1/Figure 1D/Original western with area cut/
- Figure 1/Figure 1D/Original western with area cut/AIFM1 and NDUFS6 original western.ai
- Figure 1/Figure 1D/Original western with area cut/MIA40 high exposure original blottig.tif
- Figure 1/Figure 1D/Original western with area cut/MIA40 high exposure original western.ai
- Figure 1/Figure 1D/Original western with area cut/MIA40 high exposure original western.tif
- Figure 1/Figure 1D/Original western with area cut/MIA40 low exposure, Actin and GAPDH original western.ai
- Figure 1/Figure 1D/Original western with area cut/MIA40 low exposure, Actin and GAPDH original western.tif
- Figure 1/Figure 1D/READ ME.docx
- Figure 1/Figure 1D/Wester each antibody/
- Figure 1/Figure 1D/Wester each antibody/Actin cut.tif
- Figure 1/Figure 1D/Wester each antibody/AIFM1 cut.tif
- Figure 1/Figure 1D/Wester each antibody/GAPDH cut.tif
- Figure 1/Figure 1D/Wester each antibody/MIA40 high exposure cut.tif
- Figure 1/Figure 1D/Wester each antibody/MIA40 low exposure cut.tif
- Figure 1/Figure 1D/Wester each antibody/NDUFS6 cut.tif
- Figure 1/Figure 1D/Western orignal/
- Figure 1/Figure 1D/Western orignal/AIFM1 and NDUFS6 original western.tif
- Figure 1/Figure 1D/Western orignal/NDUFA13KO023.jpg
- Figure 1/Figure 1D/Western orignal/NDUFA13KO024.jpg
- Figure 1/Figure 1D/Western orignal/NDUFA13KO025.jpg
- Figure 1/Figure 1E/
- Figure 1/Figure 1E/Affinitypurification quantification of 1d.xlsx
