# Supplementary material for: MIA40 suppresses cell death induced by apoptosis-inducing factor 1
Source: EMBO Rep. 2025 Mar 7;26(7):1835–62. doi: 10.1038/s44319-025-00406-8 (PMC11976965; doi:10.1038/s44319-025-00406-8)
Supplement: Supplementary file 5 — Source data Fig. 1 [file 44319_2025_406_MOESM5_ESM.zip › Figure 1/Figure 1B/FCS quantification of 1a.xlsx]

## Sheet: Figure 1b
cell line	HEK293T	NDUFA7KO	NDUFS6KO	NDUFV3KO	NDUFA13KO	NDUFA5KO	NDUFS5KO	NDUFB4KO	NDUFB7KO
Replicate 1	22	19.1	22.7	11.8	6.6	26	15.8	26.9	12.2
Replicate 2	22.2	29.5	21.1	10.8	7.2	36.4	23	51.7	27.7
Replicate 3	21.8	20.3	18.6	6.6	7.6	32.2	24.4	31.8	19.3
Cell death quantification
