# Supplementary material for: MIA40 suppresses cell death induced by apoptosis-inducing factor 1
Source: EMBO Rep. 2025 Mar 7;26(7):1835–62. doi: 10.1038/s44319-025-00406-8 (PMC11976965; doi:10.1038/s44319-025-00406-8)
Supplement: Supplementary file 5 — Source data Fig. 1 [file 44319_2025_406_MOESM5_ESM.zip › Figure 1/Figure 1C/heat map calculations.xlsx]

## Sheet: Fig. 1C - plotted data
	osteosarcoma	clear cell sarcoma of the kidney	neuroblastoma	kidney renal clear cell carcinoma	esophageal carcinoma	rhabdoid tumor	Wilms tumor	stomach adenocarcinoma	colon adenocarcinoma	thyroid carcinoma	kidney renal papillary cell carcinoma	rectum adenocarcinoma	testicular germ cell tumors	breast invasive carcinoma	lung adenocarcinoma	prostate adenocarcinoma	adrenocortical carcinoma	acute leukemias of ambiguous lineage	kidney chromophobe	lung squamous cell carcinoma	bladder urothelial carcinoma	skin cutaneous melanoma	liver hepatocellular carcinoma	acute lymphoblastic leukemia	uterine corpus endometrial carcinoma	pancreatic adenocarcinoma	uterine carcinosarcoma	acute myeloid leukemia	ovarian serous cystadenocarcinoma
NDUFA7	-2.5	-2.5	-2.5	-0.17	-2.5	-2.42	-1.84	-1.92	-2.5	-2.5	-2.33	-2.5	-2.5	-2.39	-2.5	-2.14	-2.39	-1.67	-2.15	-2.32	0.34	-2.35	-2.34	-1.1	-1.24	-2.21	-1.99	-1.37	-0.93
NDUFA13	-1.75	-2.26	-1.22	-0.58	-2.1	-1.85	-1.92	-1.7	-1.37	-1.31	-0.9	-1.43	-2.49	-1.41	-1.28	-1.19	-0.84	-0.62	-0.73	-1.18	0.12	-0.91	-0.78	-0.39	-0.04	-0.68	-0.53	-1.37	-0.63
NDUFA11	-0.84	-2.5	-1.49	-0.46	-2.2	-0.83	-0.93	-1.75	-0.98	-0.93	-0.43	-1.25	-1.32	-0.9	-0.76	-0.88	-0.26	-0.45	-0.41	-0.39	0.19	-0.37	-0.18	-0.61	-0.45	-0.24	-0.48	-0.89	-1.11
NDUFB8	-1.46	-1.73	-0.77	-0.73	-1.31	-0.59	-1	-1.28	-1.07	-0.57	-0.24	-1.49	-0.92	-0.83	-0.61	-0.77	-0.32	-0.4	-0.56	-0.73	-0.11	-0.45	-0.29	-0.17	0.1	-0.03	-0.3	-0.41	-1.05
NDUFC2	-1.48	-0.54	-1.61	-0.9	-0.75	-0.52	0.09	-0.25	-0.5	-0.19	-0.74	-0.3	-0.53	-0.09	-0.34	0.05	-1.06	-0.55	0.03	-0.47	0.31	-0.16	-0.12	-0.33	-0.18	-0.12	-0.27	0.19	0.84
NDUFA9	-1.25	-0.95	-0.6	-0.52	-0.64	-0.56	-0.52	-0.79	-0.18	-0.34	0.32	0.49	-0.5	-0.05	-0.06	-0.06	0.03	0.61	0.66	0.43	0.33	-0.09	-0.04	0.69	0.2	0.24	0.6	0.16	0.36
NDUFA10	-1.01	-0.63	-0.19	-0.54	-0.38	-0.47	-0.52	-0.32	-0.06	-0.29	-0.1	0.66	-0.41	0.05	0.17	0.14	-0.52	1.63	-0.1	0.28	-0.04	-0.37	0.2	1.5	0.37	0.09	0.16	1.45	-0.01
NDUFB10	-1.82	-1.36	0.12	0.08	0	-0.22	-0.49	-0.15	0.14	0.33	0.72	-0.03	-0.31	0.48	0.62	0.82	0.66	-0.43	0.76	0.53	0.52	0.87	0.73	0.13	0.55	0.68	0.66	0.15	0.98
NDUFV3	-0.5	-0.14	0.24	-0.16	-0.24	0.03	0.03	-0.2	0.12	0.16	0.03	-0.12	-0.15	0.23	0.48	0.62	0.28	1.17	0.22	0.23	0.37	0.46	0.42	0.36	1	0.11	0.67	1	0.52
NDUFC1	-1	-1.31	-1.19	-0.01	-0.35	0.03	-0.52	0.05	0.18	0.38	0.16	0.14	-0.17	0.42	0.53	0.55	0.53	1.08	0.4	0.53	0.69	0.44	0.38	1.22	0.49	0.92	0.77	1.31	0.6
NDUFB7	-0.52	-1.38	0.11	-0.18	-0.45	0.06	-0.15	-0.26	0.27	0.12	0.43	0.51	-0.13	0.09	0.4	0.53	0.94	-0.4	0.82	0.6	0.47	0.77	0.85	0.16	0.75	0.65	0.91	0.14	1.84
NDUFS4	-1.27	0.4	0.25	0.09	-0.51	0.08	0.37	-0.26	0.02	0.33	0.09	-0.18	0.38	-0.22	0.23	-0.01	1.07	2.5	0.36	0.15	-0.08	-0.05	1.02	2.5	-0.29	1.16	0.13	2.5	-0.51
NDUFB1	-1	-0.52	-0.25	-0.53	-0.05	-0.04	-0.69	-0.05	-0.1	0.04	0.17	-0.15	0.19	0.28	0.43	0.63	0.39	1.39	0.5	0.45	0.73	1.33	0.53	1.49	0.79	1.26	0.68	1.56	0.85
NDUFB3	-1.37	-0.52	-0.24	-0.62	0.04	-0.57	-0.39	0.65	0.21	0.18	0.1	0.78	0.07	0.68	0.83	0.54	0.01	0.26	-0.36	1.01	0.68	1.31	0.9	0.32	0.99	1.7	1.43	0.44	1.99
NDUFB6	-0.46	-0.42	0.01	-0.18	0.14	0.06	0.68	0.42	0.56	0.39	0.04	0.51	-0.13	0.48	0.38	0.7	0.66	-0.23	0.92	0.67	0.35	0.79	0.93	0.05	0.3	1.3	0.95	0.25	1.13
NDUFA5	-1.58	-0.57	0.1	-0.27	0.38	-1.01	0.18	0.02	-0.28	0.16	0.48	-0.49	0.79	0.56	0.56	0.45	0.79	2.5	0.75	0.28	-0.32	0.99	0.19	2.5	0.05	0.94	0.3	2.5	0.76
NDUFA8	-0.25	-0.6	-0.31	-0.12	-0.09	0.44	-0.03	-0.23	0.35	0.44	0.36	0.06	-0.09	0.66	0.72	0.85	0.74	-0.26	1.17	1.03	0.38	1.02	1.13	-0.45	0.87	1.25	1.11	0.48	1.17
NDUFB4	-0.99	-0.62	-1.08	0	0.52	0.26	0.26	0.72	0.34	0.28	0.44	0.32	0.19	0.63	0.57	0.7	0.25	0.21	0.37	1.15	0.75	0.52	0.87	1.11	0.79	0.86	0.69	1.03	1.3
NDUFA6	-0.29	-0.55	-0.11	-0.65	0.11	0.34	-0.27	0.02	0.15	0.19	0.06	0.09	0.71	0.38	0.35	0.29	0.39	1.06	1.28	0.84	0.31	0.62	0.98	1.57	1.21	1.05	0.88	1.43	0.69
NDUFA3	-0.68	-0.78	-0.03	-0.28	0.53	0.63	0.22	0.71	0.54	0.38	0.27	0.89	0.39	0.55	0.58	0.67	0.8	-0.09	0.74	0.32	0.83	1.31	0.97	0.24	1.44	1.1	1.25	0.27	1.74
NDUFB11	-0.27	-0.27	0.18	-0.14	-0.14	0.64	0.69	0.19	0.82	0.24	0.06	0.94	0.8	0.78	0.83	0.61	0.54	-0.29	0.64	0.72	1.04	0.88	0.76	0.3	1.63	0.32	1.38	0.34	1.6
NDUFA1	-1.13	-0.9	-0.24	-0.17	0.08	-0.01	-0.41	0.23	0.31	0.35	0.48	0.59	0.8	0.68	0.7	0.9	1.22	0.37	0.74	0.9	0.56	1.25	1.36	1.35	0.99	1.3	1.06	1.14	1.4
NDUFAB1	-1.23	-0.69	-0.13	-0.15	0.49	0.66	0.66	0.48	0.49	0.36	0.48	0.73	1.15	0.72	0.61	0.42	0.6	0.94	0.74	0.85	0.73	0.83	0.47	1.45	0.56	0.81	1.11	1.55	1.24
NDUFA12	-0.4	-0.42	0.21	0.19	0.37	0.19	0.83	0.75	0.54	0.21	0.61	0.62	0.95	0.39	0.47	0.49	1.28	0.43	1.41	0.56	0.55	0.39	1.11	0.88	1.01	1.31	0.87	1.23	1.52
NDUFS5	0.07	-0.52	0.07	0.27	-0.19	0.94	0.73	0.21	0.53	0.79	0.89	0.08	1.22	0.31	0.6	0.33	0.61	1.21	0.11	0.66	0.6	0.89	0.83	1.68	1.46	1.22	1.24	1.77	0.77
NDUFS6	0.32	-1.48	0.39	-0.3	0.23	0.06	0.12	0.47	0.89	0.37	0.21	0.92	1.1	0.68	1.12	0.82	1.09	0.21	0.43	1.46	1.02	1.21	1.22	0.84	1.46	1.11	1.53	0.54	1.74
NDUFB9	-1.12	-0.62	0.76	-0.57	0.53	-0.24	0	0.5	0.66	0.75	0.56	1.04	1.16	1.04	1.1	1	0.91	-0.3	0.96	1.5	0.96	1.33	1.39	0.13	1.51	0.93	1.7	1.23	2.5
NDUFB2	-0.23	-1.13	0.61	-0.56	-0.01	-0.08	-0.52	0.17	0.68	0.7	0.82	0.8	1.82	0.88	0.79	0.72	1.07	1.27	0.92	0.96	0.87	1.7	1.04	1.47	1.3	1.72	1.45	1.48	1.34
NDUFB5	-0.51	0.48	-0.53	-0.26	0.89	0.28	0.35	0.57	0.55	0.5	0.56	0.71	1.95	0.65	0.97	0.92	0.29	1.22	0.75	1.94	0.3	0.79	0.96	1.07	1.02	1.04	1.98	1.87	1.68
NDUFA2	-0.08	-0.63	0.04	0.33	0.18	-0.03	0.48	0.46	0.95	0.94	0.52	1.39	2.05	0.98	1.22	1.31	1.66	-0.45	0.95	0.76	1.02	1.57	1.56	0.53	1.92	1.45	2.1	0.72	1.67

## Sheet: Fig. 1C - calculations
I. Take expression values for the gene of interest for any given cancer from TNMplot and calculate median gene expression for Tumor and Normal tissues
	e.g.
	Cancer	Osteosarcoma (TARGET)
	Gene of interest	NDUFAB1
	Expression values for Normal tissue	1019	966	2118	1963	1718	627	1949	2072	1957	1814	1058	1535	1994	1281	2408	1367	1381	2496	2047	1733	1207	1509	1808	1511	2899	2874	1570	784	1676	1253	1744	1475	1640	3434	1503	1434	2631	1752	1912	1367	903	1183	1278	2325	820	2229	1095	1413
	Expression values for Tumor tissue	485	1341	556	1253	1332	469	667	299	578	1407	1012	690	377	472	574	394	591	630	350	1069	2559	889	727	793	1117	840	353	454	615	1153	441	703	770	932	2732	720	421	635	944	590	381	651	381	693	960	386	630	888
	MedianNormal	1542
	MedianTumor	659
II. Calculate Fold Change
	Fold Change (FC)	0.427367
III. Calculate log2 FC
	log2	-1.22645
IV. To obtain values for heat-map generation, limit the log2 FC values at -2.5 for downregulation and at 2.5 for upregulation
	log2	-1.22645
[truncated: 516 more columns]
