# Supplementary material for: MIA40 suppresses cell death induced by apoptosis-inducing factor 1
Source: EMBO Rep. 2025 Mar 7;26(7):1835–62. doi: 10.1038/s44319-025-00406-8 (PMC11976965; doi:10.1038/s44319-025-00406-8)
Supplement: Supplementary file 5 — Source data Fig. 1 [file 44319_2025_406_MOESM5_ESM.zip › Figure 1/Figure 1E/Affinitypurification quantification of 1d.xlsx]

## Sheet: 1e - quantification of 1d
Cell line	HEK293T	NDUFA13-KO
Replicate 1	1	1.6
Replicate 2	1	2.38
Replicate 3	1	2.95
