# Supplementary material for: MIA40 suppresses cell death induced by apoptosis-inducing factor 1
Source: EMBO Rep. 2025 Mar 7;26(7):1835–62. doi: 10.1038/s44319-025-00406-8 (PMC11976965; doi:10.1038/s44319-025-00406-8)
Supplement: Supplementary file 6 — Source data Fig. 2 [file 44319_2025_406_MOESM6_ESM.zip]

Archive with 45 entries (32 files):
- Figure 2/
- Figure 2/Figure 2A/
- Figure 2/Figure 2A/READ ME.docx
- Figure 2/Figure 2A/Rescue_boiled positive control FITC C+.fcs
- Figure 2/Figure 2A/Rescue_boiled positive control FITC PE C+.fcs
- Figure 2/Figure 2A/Rescue_boiled positive control PE C+.fcs
- Figure 2/Figure 2A/Rescue_HEK293T empty vector cell death 72 h.fcs
- Figure 2/Figure 2A/Rescue_HEK293T empty vector vehicle 72 h.fcs
- Figure 2/Figure 2A/Rescue_HEK293T NDUFA13pDNA 24 h cell de.fcs
- Figure 2/Figure 2A/Rescue_HEK293T NDUFA13pDNA 24 h vehicle.fcs
- Figure 2/Figure 2A/Rescue_HEK293T NDUFA13pDNA 72 h cell de.fcs
- Figure 2/Figure 2A/Rescue_HEK293T NDUFA13pDNA 72 h vehicle.fcs
- Figure 2/Figure 2A/Rescue_live negative unstained control.fcs
- Figure 2/Figure 2A/Rescue_live positive control FITC PE C-.fcs
- Figure 2/Figure 2A/Rescue_NDUFA13 NDUFA13pDNA 24 h cell de.fcs
- Figure 2/Figure 2A/Rescue_NDUFA13 NDUFA13pDNA 24 h vehicle.fcs
- Figure 2/Figure 2A/Rescue_NDUFA13 NDUFA13pDNA 72 h cell de.fcs
- Figure 2/Figure 2A/Rescue_NDUFA13 NDUFA13pDNA 72 h vehicle.fcs
- Figure 2/Figure 2A/Rescue_NDUFA13KO empty vector 72 h cell death.fcs
- Figure 2/Figure 2A/Rescue_NDUFA13KO empty vector 72 h vehicle.fcs
- Figure 2/Figure 2B/
- Figure 2/Figure 2B/Quantification of Figure 2a.xlsx
- Figure 2/Figure 2C/
- Figure 2/Figure 2C/Rescue 24 h/
- Figure 2/Figure 2C/Rescue 24 h/Original western/
- Figure 2/Figure 2C/Rescue 24 h/Original western with area cut/
- Figure 2/Figure 2C/Rescue 24 h/Original western with area cut/Rescue 24h Blue native.ai
- Figure 2/Figure 2C/Rescue 24 h/Original western with area cut/Rescue 24h Blue native.tif
- Figure 2/Figure 2C/Rescue 24 h/Original western/24 h rescue.tif
- Figure 2/Figure 2C/Rescue 24 h/READ ME.docx
- Figure 2/Figure 2C/Rescue 24 h/Western cut for each antibody/
- Figure 2/Figure 2C/Rescue 24 h/Western cut for each antibody/NDUFS1 rescue 24 h cut.tif
- Figure 2/Figure 2C/Rescue 24 h/Western cut for each antibody/UQCRC1 rescue 24 h cut.tif
- Figure 2/Figure 2C/Rescue 72 h/
- Figure 2/Figure 2C/Rescue 72 h/Original Western/
- Figure 2/Figure 2C/Rescue 72 h/Original Western/72 h rescue.tif
- Figure 2/Figure 2C/Rescue 72 h/READ ME.docx
- Figure 2/Figure 2C/Rescue 72 h/Westen of each area cut/
- Figure 2/Figure 2C/Rescue 72 h/Westen of each area cut/Rescue 72 h Blue native.ai
- Figure 2/Figure 2C/Rescue 72 h/Westen of each area cut/Rescue 72h Blue native.tif
- Figure 2/Figure 2C/Rescue 72 h/Western of each antibody/
- Figure 2/Figure 2C/Rescue 72 h/Western of each antibody/NDUFS1 rescue 72 h cut.tif
- Figure 2/Figure 2C/Rescue 72 h/Western of each antibody/UQCRC1 rescue 72 h cut.tif
- Figure 2/Figure 2D/
- Figure 2/Figure 2D/Rescue high resolution respirometry quantification.xlsx
