# Supplementary material for: MIA40 suppresses cell death induced by apoptosis-inducing factor 1
Source: EMBO Rep. 2025 Mar 7;26(7):1835–62. doi: 10.1038/s44319-025-00406-8 (PMC11976965; doi:10.1038/s44319-025-00406-8)
Supplement: Supplementary file 6 — Source data Fig. 2 [file 44319_2025_406_MOESM6_ESM.zip › Figure 2/Figure 2B/Quantification of Figure 2a.xlsx]

## Sheet: Figure 2b
cell line	HEK293T	NDUFA13-KO	Rescue 24 h	Rescue 72 h
Replicate 1	31.13	20.85	22.26	33.21
Replicate 2	31.75	20.24	23.89	35.04
Replicate 3	28.72	13.59	14.45	35.7
