# Supplementary material for: MIA40 suppresses cell death induced by apoptosis-inducing factor 1
Source: EMBO Rep. 2025 Mar 7;26(7):1835–62. doi: 10.1038/s44319-025-00406-8 (PMC11976965; doi:10.1038/s44319-025-00406-8)
Supplement: Supplementary file 6 — Source data Fig. 2 [file 44319_2025_406_MOESM6_ESM.zip › Figure 2/Figure 2D/Rescue high resolution respirometry quantification.xlsx]

## Sheet: Figure 2d
cell line	HEK293T	NDUFA13-KO	Rescue 24 h	Rescue 72 h
Replicate 1	37.45	0.85	0.89	22.47
Replicate 2	44.72	1.33	1.48	18.76
Replicate 3	36.45	4.8	4.99	18.29
Complex I OCR (pmol O2.S-1.ml-1million of cells)
