# Supplementary material for: MIA40 suppresses cell death induced by apoptosis-inducing factor 1
Source: EMBO Rep. 2025 Mar 7;26(7):1835–62. doi: 10.1038/s44319-025-00406-8 (PMC11976965; doi:10.1038/s44319-025-00406-8)
Supplement: Supplementary file 7 — Source data Fig. 3 [file 44319_2025_406_MOESM7_ESM.zip]

Archive with 42 entries (35 files):
- Figure 3/
- Figure 3/Figure 3F/
- Figure 3/Figure 3F/Original Western/
- Figure 3/Figure 3F/Original Western with cut area/
- Figure 3/Figure 3F/Original Western with cut area/MIA40 high exposure, COA7 high exposure and NDUFA13-KO original western.ai
- Figure 3/Figure 3F/Original Western with cut area/MIA40 high exposure, COA7 high exposure and NDUFA13-KO original western.tif
- Figure 3/Figure 3F/Original Western with cut area/MIA40 low exposure, COA7 low exposure, GAPDH, Actin and AIFM1 original western.ai
- Figure 3/Figure 3F/Original Western with cut area/MIA40 low exposure, COA7 low exposure, GAPDH, Actin and AIFM1 original western.tif
- Figure 3/Figure 3F/Original Western/siRNA018.jpg
- Figure 3/Figure 3F/Original Western/siRNA022.jpg
- Figure 3/Figure 3F/READ ME.docx
- Figure 3/Figure 3F/Western of cut for each antibody/
- Figure 3/Figure 3F/Western of cut for each antibody/Actin cut.tif
- Figure 3/Figure 3F/Western of cut for each antibody/AIFM1 cut.tif
- Figure 3/Figure 3F/Western of cut for each antibody/COA7 high exposure cut.tif
- Figure 3/Figure 3F/Western of cut for each antibody/COA7 low exposure cut.tif
- Figure 3/Figure 3F/Western of cut for each antibody/GAPDH cut.tif
- Figure 3/Figure 3F/Western of cut for each antibody/MIA40 high exposure cut.tif
- Figure 3/Figure 3F/Western of cut for each antibody/MIA40 low exposure cut.tif
- Figure 3/Figure 3F/Western of cut for each antibody/NDUFA13 cut.tif
- Figure 3/Figure 3G/
- Figure 3/Figure 3G/MIA40 SiRNA_boiled positive control FITC C+.fcs
- Figure 3/Figure 3G/MIA40 SiRNA_boiled positive control FITC PE.fcs
- Figure 3/Figure 3G/MIA40 SiRNA_boiled positive control PE C+.fcs
- Figure 3/Figure 3G/MIA40 SiRNA_boiled unstained contro.fcs
- Figure 3/Figure 3G/MIA40 SiRNA_HEK293T siRNA MIA40S1 cell death.fcs
- Figure 3/Figure 3G/MIA40 SiRNA_HEK293T siRNA MIA40S1 vehicle.fcs
- Figure 3/Figure 3G/MIA40 SiRNA_HEK293T siRNA MIA40S2 cell death.fcs
- Figure 3/Figure 3G/MIA40 SiRNA_HEK293T siRNA MIA40S2 vehicle.fcs
- Figure 3/Figure 3G/MIA40 SiRNA_HEK293T siRNA scramble cell death.fcs
- Figure 3/Figure 3G/MIA40 SiRNA_HEK293T siRNA scramble vehicle.fcs
- Figure 3/Figure 3G/MIA40 SiRNA_live negative unstained control.fcs
- Figure 3/Figure 3G/MIA40 SiRNA_live positive control FITC PE C-.fcs
- Figure 3/Figure 3G/MIA40 SiRNA_NDUFA13-KO siRNA MIA40S1 cell death.fcs
- Figure 3/Figure 3G/MIA40 SiRNA_NDUFA13-KO siRNA MIA40S1 vehicle.fcs
- Figure 3/Figure 3G/MIA40 SiRNA_NDUFA13-KO siRNA MIA40S2 cell death.fcs
- Figure 3/Figure 3G/MIA40 SiRNA_NDUFA13-KO siRNA MIA40S2 vehicle.fcs
- Figure 3/Figure 3G/MIA40 SiRNA_NDUFA13-KO siRNA scramble cell death.fcs
- Figure 3/Figure 3G/MIA40 SiRNA_NDUFA13-KO siRNA scramble vehicle.fcs
- Figure 3/Figure 3G/READ ME.docx
- Figure 3/Figure 3H/
- Figure 3/Figure 3H/Figure 3 h.xlsx
