# Supplementary material for: MIA40 suppresses cell death induced by apoptosis-inducing factor 1
Source: EMBO Rep. 2025 Mar 7;26(7):1835–62. doi: 10.1038/s44319-025-00406-8 (PMC11976965; doi:10.1038/s44319-025-00406-8)
Supplement: Supplementary file 7 — Source data Fig. 3 [file 44319_2025_406_MOESM7_ESM.zip › Figure 3/Figure 3H/Figure 3 h.xlsx]

## Sheet: Figure 3h
Cell lines	HEK293T_Scramble	NDUFA13KO_Scramble	NDUFA13KO_SiMIA40_1	NDUFA13KO_SiMIA40_2
Replicate 1	25.7	14.8	29	25.8
Replicate 2	24.85	16.09	23.04	28.45
Replicate 3	27.2	17.27	25.02	21.3
