# Supplementary material for: MIA40 suppresses cell death induced by apoptosis-inducing factor 1
Source: EMBO Rep. 2025 Mar 7;26(7):1835–62. doi: 10.1038/s44319-025-00406-8 (PMC11976965; doi:10.1038/s44319-025-00406-8)
Supplement: Supplementary file 8 — Source data Fig. 4 [file 44319_2025_406_MOESM8_ESM.zip]

Archive with 56 entries (47 files):
- Figure 4/
- Figure 4/Figure 4A/
- Figure 4/Figure 4A/AIFM1 inhibitors_boiled positive control FITC C+.fcs
- Figure 4/Figure 4A/AIFM1 inhibitors_boiled positive control FITC PE .fcs
- Figure 4/Figure 4A/AIFM1 inhibitors_boiled positive control PE C+.fcs
- Figure 4/Figure 4A/AIFM1 inhibitors_boiled unstained contro.fcs
- Figure 4/Figure 4A/AIFM1 inhibitors_Flp-inTM T-REXtm 293 cell death DPQ.fcs
- Figure 4/Figure 4A/AIFM1 inhibitors_Flp-inTM T-REXtm 293 cell death Necrostatin.fcs
- Figure 4/Figure 4A/AIFM1 inhibitors_Flp-inTM T-REXtm 293 cell death.fcs
- Figure 4/Figure 4A/AIFM1 inhibitors_Flp-inTM T-REXtm 293 DPQ.fcs
- Figure 4/Figure 4A/AIFM1 inhibitors_Flp-inTM T-REXtm 293 Necrostatin.fcs
- Figure 4/Figure 4A/AIFM1 inhibitors_Flp-inTM T-REXtm 293 vehicle.fcs
- Figure 4/Figure 4A/AIFM1 inhibitors_live negative unstained control .fcs
- Figure 4/Figure 4A/AIFM1 inhibitors_live positive control FITC PE C-.fcs
- Figure 4/Figure 4A/AIFM1 inhibitors_MIA40C53S cell death DPQ.fcs
- Figure 4/Figure 4A/AIFM1 inhibitors_MIA40C53S cell death necrostatin.fcs
- Figure 4/Figure 4A/AIFM1 inhibitors_MIA40C53S cell death.fcs
- Figure 4/Figure 4A/AIFM1 inhibitors_MIA40C53S DPQ.fcs
- Figure 4/Figure 4A/AIFM1 inhibitors_MIA40C53S Necrostatine.fcs
- Figure 4/Figure 4A/AIFM1 inhibitors_MIA40C53S vehicle.fcs
- Figure 4/Figure 4A/AIFM1 inhibitors_MIA40C55S cell death DPQ.fcs
- Figure 4/Figure 4A/AIFM1 inhibitors_MIA40C55S cell death necrostatin.fcs
- Figure 4/Figure 4A/AIFM1 inhibitors_MIA40C55S Cell death.fcs
- Figure 4/Figure 4A/AIFM1 inhibitors_MIA40C55S DPQ.fcs
- Figure 4/Figure 4A/AIFM1 inhibitors_MIA40C55S Necrostatin.fcs
- Figure 4/Figure 4A/AIFM1 inhibitors_MIA40C55S vehicle.fcs
- Figure 4/Figure 4A/AIFM1 inhibitors_MIA40WT cell death DPQ.fcs
- Figure 4/Figure 4A/AIFM1 inhibitors_MIA40WT cell death necrostatin.fcs
- Figure 4/Figure 4A/AIFM1 inhibitors_MIA40WT cell death.fcs
- Figure 4/Figure 4A/AIFM1 inhibitors_MIA40WT DPQ.fcs
- Figure 4/Figure 4A/AIFM1 inhibitors_MIA40WT Necrostatin.fcs
- Figure 4/Figure 4A/AIFM1 inhibitors_MIA40WT vehicle.fcs
- Figure 4/Figure 4A/READ ME.docx
- Figure 4/Figure 4B/
- Figure 4/Figure 4B/Quantification of 4a.xlsx
- Figure 4/Figure 4C/
- Figure 4/Figure 4C/Figure 4C/
- Figure 4/Figure 4C/Figure 4C/desktop.ini
- Figure 4/Figure 4C/Figure 4C/Original Western/
- Figure 4/Figure 4C/Figure 4C/Original Western with each cut area/
- Figure 4/Figure 4C/Figure 4C/Original Western with each cut area/MIA40 high exposure, MIA40 low exposure, AIFM1, SCO1, SCO2, COA6, ALR.ai
- Figure 4/Figure 4C/Figure 4C/Original Western with each cut area/MW608 2018.06.04_12.57.16-12_Ch_a.tif
- Figure 4/Figure 4C/Figure 4C/Original Western with each cut area/MW608 2018.06.04_12.57.16-12_Ch_b.tif
- Figure 4/Figure 4C/Figure 4C/Original Western with each cut area/MW608.ai
- Figure 4/Figure 4C/Figure 4C/Original Western/MIA40 high exposure, MIA40 low exposure, AIFM1, SCO1, SCO2, COA6, ALR.tif
- Figure 4/Figure 4C/Figure 4C/READ ME.docx
- Figure 4/Figure 4C/Figure 4C/Western of area cut for each antibody/
- Figure 4/Figure 4C/Figure 4C/Western of area cut for each antibody/AIFM1 cut.tif
- Figure 4/Figure 4C/Figure 4C/Western of area cut for each antibody/ALR cut.tif
- Figure 4/Figure 4C/Figure 4C/Western of area cut for each antibody/COA6 cut.tif
- Figure 4/Figure 4C/Figure 4C/Western of area cut for each antibody/MIA40 high exposure cut.tif
- Figure 4/Figure 4C/Figure 4C/Western of area cut for each antibody/MIA40 low exposure cut.tif
- Figure 4/Figure 4C/Figure 4C/Western of area cut for each antibody/SCO1 cut.tif
- Figure 4/Figure 4C/Figure 4C/Western of area cut for each antibody/SCO2 cut.tif
- Figure 4/Figure 4D/
- Figure 4/Figure 4D/Quantification Figure 4c.xlsx
