# Supplementary material for: MIA40 suppresses cell death induced by apoptosis-inducing factor 1
Source: EMBO Rep. 2025 Mar 7;26(7):1835–62. doi: 10.1038/s44319-025-00406-8 (PMC11976965; doi:10.1038/s44319-025-00406-8)
Supplement: Supplementary file 8 — Source data Fig. 4 [file 44319_2025_406_MOESM8_ESM.zip › Figure 4/Figure 4B/Quantification of 4a.xlsx]

## Sheet: Figure 4b
Cell line	Flp-In™ T-REx™ 293 cell	Flp-In™ T-REx™ 293 cell Necrostatine	Flp-In™ T-REx™ 293 cell DPQ	MIA40_WT cell	MIA40_WT Necrostatine	MIA40_WT DPQ	MIA40_C553S cell	MIA40_C53S cell Necrostatine	MIA40_C53S DPQ	MIA40_C55S cell	MIA40_C55S cell Necrostatine	MIA40_C55S DPQ
Replicate 1	31.02	12.6	11.72	29.05	5.37	7.47	28.98	8.81	9.96	54.44	12.24	14.31
Replicate 2	42.4	18.28	9.97	42.1	14.97	8.07	42.97	13.7	5.05	57.82	14.35	7.17
Replicate 3	35.85	16.27	10.23	39.26	7.96	12.92	41.64	10.95	2.01	52.2	12.7	14.59
