# Supplementary material for: MIA40 suppresses cell death induced by apoptosis-inducing factor 1
Source: EMBO Rep. 2025 Mar 7;26(7):1835–62. doi: 10.1038/s44319-025-00406-8 (PMC11976965; doi:10.1038/s44319-025-00406-8)
Supplement: Supplementary file 8 — Source data Fig. 4 [file 44319_2025_406_MOESM8_ESM.zip › Figure 4/Figure 4D/Quantification Figure 4c.xlsx]

## Sheet: Figure 4d
Cell line	MIA40_WT	MIA40_C53S	MIA40_C55S
Replicate 1	1	0.743351	0.222184
Replicate 2	1	0.528704	0.298646
Replicate 3	1	0.487481	0.340412
