# Supplementary material for: MIA40 suppresses cell death induced by apoptosis-inducing factor 1
Source: EMBO Rep. 2025 Mar 7;26(7):1835–62. doi: 10.1038/s44319-025-00406-8 (PMC11976965; doi:10.1038/s44319-025-00406-8)
Supplement: Supplementary file 9 — Source data Fig. 5 [file 44319_2025_406_MOESM9_ESM.zip]

Archive with 45 entries (37 files):
- Figure 5/
- Figure 5/Figure 5A/
- Figure 5/Figure 5A/NED2-HA_HEK293T empty vector cell death.fcs
- Figure 5/Figure 5A/NED2-HA_HEK293T empty vector vehicle.fcs
- Figure 5/Figure 5A/NED2-HA_HEK293T NDE2pDNA cell death.fcs
- Figure 5/Figure 5A/NED2-HA_HEK293T NDE2pDNA vehicle.fcs
- Figure 5/Figure 5A/NED2-HA_live negative unstained control.fcs
- Figure 5/Figure 5A/NED2-HA_live positive control fitc +.fcs
- Figure 5/Figure 5A/NED2-HA_live positive control fitc pe +.fcs
- Figure 5/Figure 5A/NED2-HA_live positive control fitc pe c-.fcs
- Figure 5/Figure 5A/NED2-HA_live positive control pe c+.fcs
- Figure 5/Figure 5A/NED2-HA_NDUFA13KO empty vector cell death.fcs
- Figure 5/Figure 5A/NED2-HA_NDUFA13KO empty vector vehicle.fcs
- Figure 5/Figure 5A/NED2-HA_NDUFA13KO NED2pDNA cell death.fcs
- Figure 5/Figure 5A/NED2-HA_NDUFA13KO NED2pDNA vehicle.fcs
- Figure 5/Figure 5A/READ ME.docx
- Figure 5/Figure 5B/
- Figure 5/Figure 5B/Quantification of Figure 5A.xlsx
- Figure 5/Figure 5C/
- Figure 5/Figure 5C/Original Western/
- Figure 5/Figure 5C/Original Western with each cut area/
- Figure 5/Figure 5C/Original Western with each cut area/GAPDH original western.ai
- Figure 5/Figure 5C/Original Western with each cut area/GAPDH original western.tif
- Figure 5/Figure 5C/Original Western with each cut area/MIA40 high exposure exposure, AIFM1 high exposure original Western.ai
- Figure 5/Figure 5C/Original Western with each cut area/MIA40 high exposure exposure, AIFM1 high exposure original Western.tif
- Figure 5/Figure 5C/Original Western with each cut area/MIA40 low exposure, AIFM1 low exposure, COA7 and actin original Western.ai
- Figure 5/Figure 5C/Original Western with each cut area/MIA40 low exposure, AIFM1 low exposure, COA7 and actin original Western.tif
- Figure 5/Figure 5C/Original Western with each cut area/NED2-HA original western.ai
- Figure 5/Figure 5C/Original Western with each cut area/NED2-HA original western.tif
- Figure 5/Figure 5C/Original Western/NDE2 mia40033.jpg
- Figure 5/Figure 5C/Original Western/NDE2 mia40034.jpg
- Figure 5/Figure 5C/Original Western/NDE2026.jpg
- Figure 5/Figure 5C/Original Western/NDE2028.jpg
- Figure 5/Figure 5C/READ ME.docx
- Figure 5/Figure 5C/Western of area cut of each antibody/
- Figure 5/Figure 5C/Western of area cut of each antibody/Actin cut.tif
- Figure 5/Figure 5C/Western of area cut of each antibody/AIFM1 high exposure cut.tif
- Figure 5/Figure 5C/Western of area cut of each antibody/AIFM1 low exposure cut.tif
- Figure 5/Figure 5C/Western of area cut of each antibody/COA7.tif
- Figure 5/Figure 5C/Western of area cut of each antibody/GAPDH cut.tif
- Figure 5/Figure 5C/Western of area cut of each antibody/MIA40 high exposure cut.tif
- Figure 5/Figure 5C/Western of area cut of each antibody/MIA40 low exposure cut.tif
- Figure 5/Figure 5C/Western of area cut of each antibody/NED2-HA cut.tif
- Figure 5/Figure 5D/
- Figure 5/Figure 5D/Quantification of Figure 5D.xlsx
