# Supplementary material for: MIA40 suppresses cell death induced by apoptosis-inducing factor 1
Source: EMBO Rep. 2025 Mar 7;26(7):1835–62. doi: 10.1038/s44319-025-00406-8 (PMC11976965; doi:10.1038/s44319-025-00406-8)
Supplement: Supplementary file 9 — Source data Fig. 5 [file 44319_2025_406_MOESM9_ESM.zip › Figure 5/Figure 5B/Quantification of Figure 5A.xlsx]

## Sheet: Figure 5b
Cell lines	HEK293T	HEK293T+Ned2-HA	NDUFA13-KO	NDUFA13-KO+Ned2-HA
Replicate 1	30.58	29.69	16.04	25.01
Replicate 2	19.64	22.36	9.97	23.76
Replicate 3	23.01	20.27	10.03	21.86
