# Supplementary material for: MIA40 suppresses cell death induced by apoptosis-inducing factor 1
Source: EMBO Rep. 2025 Mar 7;26(7):1835–62. doi: 10.1038/s44319-025-00406-8 (PMC11976965; doi:10.1038/s44319-025-00406-8)
Supplement: Supplementary file 9 — Source data Fig. 5 [file 44319_2025_406_MOESM9_ESM.zip › Figure 5/Figure 5D/Quantification of Figure 5D.xlsx]

## Sheet: Figure 5d
Quantification
		AIFM1
cell lines	Flp-InTMT-REXTM 293	Rotenone	Rotenone+Nde2-HA
Replicate 1	1	3.11526	0.336917
Replicate 2	1	2.41625	0.541409
Replicate 3	1	1.69	0.638636
		COA7
cell lines	Flp-InTMT-REXTM 293	Rotenone	Rotenone+Nde2-HA
Replicate 1	1	1.9988	0.764751
Replicate 2	1	1.40635	0.607
Replicate 3	1	1.35363	0.928059
